# Supplementary material for: Short-term expansion of breast circulating cancer cells predicts response to anti-cancer therapy
Source: Oncotarget. 2015 May 6;6(17):15578–93. doi: 10.18632/oncotarget.3903 (PMC4558172; doi:10.18632/oncotarget.3903)
Supplement: Supplementary file 2 [file oncotarget-06-15578-s002.xlsx]

## Sheet: Sheet1
	Supplementary Table 1A- Clinicopathological characteristics of newly diagnosed breast cancer patients from P2A/P2B (doxorubicin/cyclophosphamide (AC) with or without Sunitinib) clinical trial, including time of blood withdrawal, demographics, tumor grade and phenotype, cancer stage, presence of metastasis, type of neoadjuvant therapy, treatment response and culture status. Samples that did not fo…
	Sample	Patient	ID	Time-point	Race	Age	Histology	Grade	Stage	ER/PR/HER2	Metastatic site	Treatment	Treatment response	Cluster
	1	1	P2A13	2 weeks and 1 day post treatment	C	64	IDC	3	IIIB	NNN		AC	no pCR	Y
	2	2	P2A14	Pre-treatment	C	53	IDC	1	IIIA	PPN		AC		Y
	3	3	P2A15	Post surgery	C	47	invasive micropapillary ca	2	IIIA	PPN		AC	no pCR; chest wall recurrence while on adjuvant RT	N
	4	4	P2A16	2 weeks and 1 day post treatment	C	47	IDC with micropapillary features	3	IIIB	PPN		AC	no pCR	Y
	5	4	P2A16	3 weeks and 1 day post treatment	C	47	IDC with micropapillary features	3	IIIB	PPN		AC	no pCR	Y
	6	4	P2A16	6 weeks and 1 day post treatment	C	47	IDC with micropapillary features	3	IIIB	PPN		AC	no pCR	Y
	7	4	P2A16	9 weeks and 1 day post treatment	C	47	IDC with micropapillary features	3	IIIB	PPN		AC	no pCR	Y
	8	5	P2A17	Pre-treatment	C	60	IDC	3	IIB	PPN		AC		Y
	9	5	P2A17	2 weeks and 1 day post treatment	C	60	IDC	3	IIB	PPN		AC	no pCR	Y
	10	5	P2A17	3 weeks and 1 day post treatment	C	60	IDC	3	IIB	PPN		AC	no pCR	Y
	11	5	P2A17	6 weeks and 1 day post treatment	C	60	IDC	3	IIB	PPN		AC	no pCR	Y
	12	5	P2A17	11 weeks and 1 days post treatment	C	60	IDC	3	IIB	PPN		AC	no pCR	N
	13	6	P2A18	Pre-treatment	O	47	IDC	3	IIB	NPN		AC		Y
	14	6	P2A18	2 weeks and 1 day post treatment	O	47	IDC	3	IIB	NPN		AC	no pCR	Y
	15	6	P2A18	9 weeks and 1 day post treatment	O	47	IDC	3	IIB	NPN		AC	no pCR	N
	16	6	P2A18	Post surgery	O	47	IDC	3	IIB	NPN		AC	no pCR	N
	17	7	P2A19	Pre-treatment	O	46	ILC	.	IIA	PNN		AC		N
	18	7	P2A19	2 weeks and 1 day post treatment	O	46	ILC	.	IIA	PNN		AC	no surgery yet	N
	19	7	P2A19	3 weeks and 1 day post treatment	O	46	ILC	.	IIA	PNN		AC	no surgery yet	N
	20	7	P2A19	6 weeks and 1 day post treatment	O	46	ILC	.	IIA	PNN		AC	no surgery yet	N
	21	7	P2A19	9 weeks and 1 day post treatment	O	46	ILC	.	IIA	PNN		AC	no surgery yet	N
	22	7	P2A19	11 weeks and 1 days post treatment	O	46	ILC	.	IIA	PNN		AC	no surgery yet	Y
	23	7	P2A19	Post-surgery	O	48	IDC	4	IIB	NPN		AC	no pCR	N
	24	8	P2A20	Pre-treatment	M	45	IDC	3	IV	NNN	Bone	AC		Y
	25	8	P2A20	2 weeks and 1 day post treatment	M	46	IDC	3	IV	NNN	Bone	AC		Y
	26	8	P2A20	3 weeks and 1 day post treatment	M	47	IDC	3	IV	NNN	Bone	AC		N
	27	8	P2A20	6 weeks and 1 day post treatment	M	48	IDC	3	IV	NNN	Bone	AC		N
	28	8	P2A20	Post-surgery	M	48	IDC	3	IV	NNN	Bone	AC		N
	29	9	P2A21	Pre-treatment	C	38	IDC	.	IIB	PPN		AC		Y
	30	9	P2A21	2 weeks and 1 day post treatment	C	38	IDC	.	IIB	PPN		AC	no surgery yet	Y
	31	9	P2A21	3 weeks and 1 day post treatment	C	38	IDC	.	IIB	PPN		AC	no surgery yet	N
	32	9	P2A21	6 weeks and 1 day post treatment	C	38	IDC	.	IIB	PPN		AC	no surgery yet	N
	33	9	P2A21	9 weeks and 1 day post treatment	C	38	IDC	.	IIB	PPN		AC	no surgery yet	N
	34	10	P2A22	Pre-treatment	C	68	IDC	2	IIIB	PPN		AC		Y
	35	10	P2A22	2 weeks and 1 day post treatment	C	68	IDC	2	IIIB	PPN		AC	no surgery yet	Y
	36	10	P2A22	6 weeks and 1 day post treatment	C	68	IDC	2	IIIB	PPN		AC	no surgery yet	Y
	37	11	P2A23	Pre-treatment	C	35	IDC	3	IIA	NNN		AC		Y
	38	11	P2A23	2 weeks and 1 day post treatment	C	35	IDC	3	IIA	NNN		AC	no surgery yet	Y
	39	11	P2A23	9 weeks and 1 day post treatment	C	35	IDC	3	IIA	NNN		AC	no surgery yet	N
	40	12	P2A24	Post-surgery	C	33		2	IIB	NPP		AC	no surgery yet	N
	41	13	P2A25	Pre-treatment	C	46	IDC	2	IIA	NPP		AC	no surgery yet	Y
	42	13	P2A25	2 weeks and 1 day post treatment	C	46	IDC	2	IIA	NPP		AC	no surgery yet	Y
	43	13	P2A25	3 weeks and 1 day post treatment	C	46	IDC	2	IIA	NPP		AC	no surgery yet	Y
	44	13	P2A25	6 weeks and 1 day post treatment	C	46	IDC	2	IIA	NPP		AC	no surgery yet	Y
	45	13	P2A25	9 weeks and 1 day post treatment	C	46	IDC	2	IIA	NPP		AC	no surgery yet	Y
	46	14	P2A26	Pre-treatment	I	56	IDC	1	IV	NPP		AC	no surgery yet	Y
	47	14	P2A26	2 weeks and 1 day post treatment	I	56	IDC	1	IV	NPP		AC	no surgery yet	Y
	48	14	P2A26	3 weeks and 1 day post treatment	I	56	IDC	1	IV	NPP		AC	no surgery yet	Y
	49	14	P2A26	6 weeks and 1 day post treatment	I	56	IDC	1	IV	NPP		AC	no surgery yet	Y
	50	14	P2A26	9 weeks and 1 day post treatment	I	56	IDC	1	IV	NPP		AC	no surgery yet	N
	51	14	P2A26	Post-surgery	I	56	IDC	1	IV	NPP		AC		N
	52	15	P2A27	Pre-treatment	C	61	IDC	3	IIB	NPP		AC	no surgery yet	Y
	53	15	P2A27	2 weeks and 1 day post treatment	C	61	IDC	3	IIB	NPP		AC	no surgery yet	Y
	54	15	P2A27	3 weeks and 1 day post treatment	C	61	IDC	3	IIB	NPP		AC	no surgery yet	Y
	55	15	P2A27	6 weeks and 1 day post treatment	C	61	IDC	3	IIB	NPP		AC	no surgery yet	Y
	56	16	P2B08	Pre-treatment	C	37	IDC	3	IIIA	PPN		AC+Sunitinib		Y
	57	16	P2B08	2 weeks and 1 day post treatment	C	37	IDC	3	IIIA	PPN		AC+Sunitinib	no pCR	Y
	58	17	P2B09	Pre-treatment	M	57	IDC	3	IIIA	NNN		AC+Sunitinib		Y
	59	17	P2B09	Post Sutent Pre AC	M	57	IDC	3	IIIA	NNN		AC+Sunitinib	no pCR	Y
	60	18	P2B10	Pre-treatment	C	50	IDC	3	IIIB	PPN		AC+Sunitinib		Y
	61	18	P2B10	Post Sutent Pre AC	C	50	IDC	3	IIIB	PPN		AC+Sunitinib	no pCR	Y
	62	18	P2B10	2 weeks and 1 day post treatment	C	50	IDC	3	IIIB	PPN		AC+Sunitinib	no pCR	Y
	63	18	P2B10	9 weeks and 1 day post treatment	C	50	IDC	3	IIIB	PPN		AC+Sunitinib	no pCR	N
	64	19	P2B11	Pre-treatment	C	45	IDC	3	IIA	NNN		AC+Sunitinib		Y
	65	19	P2B11	Post Sutent Pre AC	C	45	IDC	3	IIA	NNN		AC+Sunitinib	pCR	Y
	66	19	P2B11	2 weeks and 1 day post treatment	C	45	IDC	3	IIA	NNN		AC+Sunitinib	pCR	N
	67	19	P2B11	9 weeks and 1 day post treatment	C	45	IDC	3	IIA	NNN		AC+Sunitinib	pCR	N
	68	20	P2B12	Pre-treatment	C	54	IDC	2	IV	NNN	LN, lung, pleura	AC+Sunitinib		Y
	69	20	P2B12	Post Sutent Pre AC	C	54	IDC	2	IV	NNN	LN, lung, pleura	AC+Sunitinib	no surgery	Y
	70	20	P2B12	3 weeks and 1 day post treatment	C	54	IDC	2	IV	NNN	LN, lung, pleura	AC+Sunitinib	no surgery	N
	71	20	P2B12	6 weeks and 1 day post treatment	C	54	IDC	2	IV	NNN	LN, lungs, pleura	AC+Sunitinib	no surgery	N
	72	21	P2B13	Pre-treatment	C	46	IDC	2	IIB	PPN		AC+Sunitinib		Y
	73	21	P2B13	Post Sutent Pre AC	C	46	IDC	2	IIB	PPN		AC+Sunitinib	no surgery	Y
	74	21	P2B13	2 weeks and 1 day post treatment	C	46	IDC	2	IIB	PPN		AC+Sunitinib	no surgery	Y
	75	21	P2B13	3 weeks and 1 day post treatment	C	46	IDC	2	IIB	PPN		AC+Sunitinib	no surgery	Y
	76	21	P2B13	6 weeks and 1 day post treatment	C	46	IDC	2	IIB	PPN		AC+Sunitinib	no surgery	Y
	77	21	P2B13	9 weeks and 1 day post treatment	C	46	IDC	2	IIB	PPN		AC+Sunitinib	no surgery	Y
	78	22	P2B14	Pre-treatment	I	41	IDC	3	IIIA	NPN		AC+Sunitinib		Y
	79	22	P2B14	Post Sutent Pre AC	I	41	IDC	3	IIIA	NPN		AC+Sunitinib	no pCR	Y
	80	22	P2B14	2 weeks and 1 day post treatment	I	41	IDC	3	IIIA	NPN		AC+Sunitinib	no pCR	Y
	81	22	P2B14	3 weeks and 1 day post treatment	I	41	IDC	3	IIIA	NPN		AC+Sunitinib	no pCR	Y
	82	22	P2B14	6 weeks and 1 day post treatment	I	41	IDC	3	IIIA	NPN		AC+Sunitinib	no pCR	Y
	83	22	P2B14	9 weeks and 1 day post treatment	I	41	IDC	3	IIIA	NPN		AC+Sunitinib	no pCR	Y
	84	23	P2B15	Pre-treatment	C	45	IDC	3	IIIC	NNN		AC+Sunitinib		Y
	85	23	P2B15	Post Sutent Pre AC	C	45	IDC	3	IIIC	NNN		AC+Sunitinib	no pCR	Y
	86	23	P2B15	2 weeks and 1 day post treatment	C	45	IDC	3	IIIC	NNN		AC+Sunitinib	no pCR	Y
	87	23	P2B15	3 weeks and 1 day post treatment	C	45	IDC	3	IIIC	NNN		AC+Sunitinib	no pCR; surgery mixed IDC/metaplastic	Y
	88	24	P2B16	Pre-treatment	O	49	Mixed IDC/ILC	2	IIB	PPN		AC+Sunitinib		Y
	89	24	P2B16	Post Sutent Pre AC	O	49	Mixed IDC/ILC	2	IIB	PPN		AC+Sunitinib	no pCR	Y
	90	24	P2B16	2 weeks and 1 day post treatment	O	49	Mixed IDC/ILC	2	IIB	PPN		AC+Sunitinib	no pCR	Y
	91	24	P2B16	3 weeks and 1 day post treatment	O	49	Mixed IDC/ILC	2	IIB	PPN		AC+Sunitinib	no pCR	Y
	92	24	P2B16	6 weeks and 1 day post treatment	O	49	Mixed IDC/ILC	2	IIB	PPN		AC+Sunitinib	no pCR	N
	93	24	P2B16	Post-surgery	O	49	Mixed IDC/ILC	2	IIB	PPN		AC+Sunitinib	no pCR	N
	94	25	P2B17	6 weeks and 1 day post treatment	C	48	IDC	3	IIIA	NNN		AC+Sunitinib	no pCR	N
	95	25	P2B17	9 weeks and 1 day post treatment	C	48	IDC	3	IIIA	NNN		AC+Sunitinib	no pCR	N
	96	26	P2B19	Pre-treatment	M	37	IDC	1	IIA	PPN		AC+Sunitinib	no pCR	Y
	97	26	P2B19	Post Sutent Pre AC	M	37	IDC	1	IIA	PPN		AC+Sunitinib	no surgery yet	Y
	98	26	P2B19	2 weeks and 1 day post treatment	M	37	IDC	1	IIA	PPN		AC+Sunitinib	no surgery yet	Y
	99	26	P2B19	3 weeks and 1 day post treatment	M	37	IDC	1	IIA	PPN		AC+Sunitinib	no surgery yet	Y
	100	27	P2B21	Pre-treatment	M	48	IDC	3	IIB	PPP		AC+Sunitinib	no pCR	Y
	101	27	P2B21	Post Sutent Pre AC	M	48	IDC	3	IIB	PPP		AC+Sunitinib	no pCR	N
	102	27	P2B21	Post-surgery	M	48	IDC	3	IIB	PPP		AC+Sunitinib	no pCR	N
	103	28	P2B22	3 weeks and 1 day post treatment	I	54	IDC	3	IIA	NNN		AC+Sunitinib	no pCR	Y
	104	29	P2B23	3 weeks and 1 day post treatment	M	44	IDC	3	IIIA	PPP		AC+Sunitinib	no pCR	N
	105	29	P2B23	6 weeks and 1 day post treatment	M	44	IDC	3	IIIA	PPP		AC+Sunitinib	no pCR	N
	106	29	P2B23	9 weeks and 1 day post treatment	M	44	IDC	3	IIIA	PPP		AC+Sunitinib	no pCR	N
	107	29	P2B23	Post-surgery	M	44	IDC	3	IIIA	PPP		AC+Sunitinib	no pCR	N
	108	30	P2B24	Pre-treatment	C	47	IDC	3	IIB	PPN		AC+Sunitinib	no surgery yet	N
	109	30	P2B24	Post Sutent Pre AC	C	47	IDC	3	IIB	PPN		AC+Sunitinib	no surgery yet	N
	110	30	P2B24	2 weeks and 1 day post treatment	C	47	IDC	3	IIB	PPN		AC+Sunitinib	no surgery yet	N
	111	30	P2B24	3 weeks and 1 day post treatment	C	47	IDC	3	IIB	PPN		AC+Sunitinib	no surgery yet	N
	112	30	P2B24	6 weeks and 1 day post treatment	C	47	IDC	3	IIB	PPN		AC+Sunitinib	no surgery yet	N
	113	30	P2B24	9 weeks and 1 day post treatment	C	47	IDC	3	IIB	PPN		AC+Sunitinib	no surgery yet	N
	114	30	P2B24	Post-surgery	C	47	IDC	3	IIB	PPN		AC+Sunitinib		N
	115	31	P2B25	Pre-treatment	M	57	invasive carcinoma	3	IIIB	PPN		AC+Sunitinib	defaulted	N
