# Supplementary material for: Short-term expansion of breast circulating cancer cells predicts response to anti-cancer therapy
Source: Oncotarget. 2015 May 6;6(17):15578–93. doi: 10.18632/oncotarget.3903 (PMC4558172; doi:10.18632/oncotarget.3903)
Supplement: Supplementary file 3 [file oncotarget-06-15578-s003.xlsx]

## Sheet: Sheet1
	Supplementary Table 1B: Clinicopathological characteristics of breast cancer patients with refractory metastatic disease under the CTB (refractory cancer) clinical trial, including time of blood withdrawal, demographics, tumor grade and phenotype, cancer stage, presence of metastasis, type of neoadjuvant therapy, treatment response and culture status. Samples that did not form multilayered cell c…
	Sample	ID	Time-point	Race	Age	Histology	Grade	Stage	ER/PR/HER2	Metastatic site	Treatment	Treatment response	Cluster
	1	CTB 002	Pre-treatment	C	44	IDC	2	IV	PPN	LN, small liver met	Docetaxel		Y
	2	CTB 002	3 weeks post treatment	C	44	IDC	2	IV	PPN	LN, small liver met	Docetaxel	Radiological response after 2 months	N
	3	CTB 003	Pre-treatment	C	64	IDC	2	IV	NNP	LN, small lung, brain	AC		Y
	4	CTB 004	3 weeks post treatment	C	57	IDC	3	IV	PPP	Lung, pleura, liver, bone, breast	Vinorelbine and Afatinib	Radiological stable disease after 2 months	N
	5	CTB 005	Pre-treatment	I	48	IDC with lobular features	2	IV	PPN	LN, small lung, bone, brain	Capecitabine		N
	6	CTB 005	5 weeks post treatment	I	48	IDC with lobular features	2	IV	PPN	LN, small lung, bone, brain	Capecitabine	Radiologically stable disease after 2 months	Y
	7	CTB 006	Pre-treatment	C	50	IDC	2	IV	PPN	Bone, liver	Fulvestrant		N
	8	CTB 006	>5 weeks post treatment	C	50	IDC	2	IV	PPN	Bone, liver	Fulvestrant	Radiologically progressive disease after 3 months	Y
	9	CTB 007	Pre-treatment	C	53	Metaplastic SCC	3	IV	NPN	LN, lung	Vinorelbine and Capecitabine		Y
	10	CTB 007	3 weeks post treatment	C	53	Metaplastic SCC	3	IV	NPN	LN, lung	Vinorelbine and Capecitabine	Radiologically progressive disease after 2 months	Y
	11	CTB 008	Pre-treatment	M	71	IDC	3	IV	PPP	LN, lung, bone	No treatment		Y
	12	CTB 009	Pre-treatment	C	33	IDC	3	IV	PPN	LN, lung, pleura, liver, adrenal, bone	Fulvestrant		Y
	13	CTB 009	3 weeks post treatment	C	33	IDC	3	IV	PPN	LN, lung, pleura, liver, adrenal, bone	Fulvestrant	Radiologically progressive disease after 1 month	Y
	14	CTB 010	Pre-treatment	C	39	IDC	2	IV	PPN	LN, pleural, local invasion	Taxol		Y
	15	CTB 011	Pre-treatment	M	40	IDC	3	IV	PPN	LN, lung, bone	Radiotherapy		Y
	16	CTB 012	Pre-treatment	C	54	IDC	3	IV	NNN	Bone	Radiotherapy, 5 fluorouracil, doxorubicin, cyclophosphamide		Y
	17	CTB 012	3 weeks post treatment	C	54	IDC	3	IV	NNN	Bone	Radiotherapy, 5 fluorouracil, doxorubicin, cyclophosphamide	No documented progression within 3 months	N
	18	CTB 013	Pre-treatment	I	64	IDC	3	IV	PPN	LN, lung	Docetaxel		Y
	19	CTB 014	Pre-treatment	C	57	IDC	3	IV	NNN	LN, lung	PI3K inhibitor/Placebo + Paclitaxel		Y
	20	CTB 014	3 weeks post treatment	C	57	IDC	3	IV	NNN	LN, lung	PI3K inhibitor/Placebo + Paclitaxel	No documented progression within 3 months	Y
	21	CTB 015	3 weeks post treatment	C	44	IDC	3	IV	NNN	LN, lung	Gemcitabine+Carboplatin	Radiological response after 2 months	N
	22	CTB 016	3 weeks post treatment	C	41	IDC	2	IV	PPN	Bone, breast	Capecitabine	Radiologically progressive disease after 3 months	N
	23	CTB 017	4 weeks post treatment	O	35	IDC	.	IV	PPN	Pleura, peritoneum, small bone	Letrozole	Radiologically stable disease after 3 months	N
	24	CTB 018	Pre-treatment	C	44	IDC	2	IV	PPN	Lung	Letrozole		Y
	25	CTB019	Post treatment	C	40	IDC	3	IV	NNN	LN, pleural effusion, sternum	Gemcitabine+Carboplatin	Radiological response after 6 weeks	Y
	26	CTB026	Post treatment	M	54	IDC	2	IV	PPN	Lung, pleural effusion	Exemestane	Radiological stable disease after 6 weeks	Y
	27	CTB028	Pre-treatment	C	65	IDC	2	IV	NNP	Liver, bone	Vinorelbine+herceptin		Y
	28	CTB029	Pre-treatment	C	49	IDC		IV	PPN	Lung, pleural effusion, bone	Paclitaxel		Y
	29	CTB029	3 weeks post treatment	C	49	IDC		IV	PPN	Lung, pleural effusion, bone	Paclitaxel	Not yet assessed	Y
	30	CTB 021	Pre-treatment	O	38	IDC	3	IV	PPN	Lung, bone, liver	Eribulin		Y
