# Supplementary material for: Short-term expansion of breast circulating cancer cells predicts response to anti-cancer therapy
Source: Oncotarget. 2015 May 6;6(17):15578–93. doi: 10.18632/oncotarget.3903 (PMC4558172; doi:10.18632/oncotarget.3903)
Supplement: Supplementary file 4 [file oncotarget-06-15578-s004.xlsx]

## Sheet: Sheet1
	Supplementary Table 1C: Clinicopathological characteristics of breast cancer patients under the PCL (mostly newly diagnosed, no metastasis) clinical trial, including time of blood withdrawal, demographics, tumor grade and phenotype, cancer stage, type of therapy, treatment response and culture status. Samples that did not form multilayered cell cluster-like structures are indicated as N (no), whe…
	Sample	ID	Time-point	Race	Age	Histology	Grade	Stage	ER/PR/HER2	Diagnosis	Treatment	Treatment response	Cluster
	1	PCL027	Pre-surgery	C	37	ILC	3	IIIB	NNP	Refractory metastatic disease	Paclitaxel+carboplatin+lapatinib	no pCR	Y
	2	PCL028	Post surgery	O	35	IDC	3	IIIA	PPP	Refractory metastatic disease	Paclitaxel+carboplatin+lapatinib	no pCR	Y
	3	PCL030	3 weeks and 1 day post treatment	M	78	Invasive ca with squamous differentiation	3	IIIB	NPP	Newly diagnosed	Paclitaxel+carboplatin+lapatinib	no pCR	Y
	4	PCL030	Pre-surgery	M	78	Invasive ca with squamous differentiation	3	IIIB	NPP	Newly diagnosed	Paclitaxel+carboplatin+lapatinib	no pCR	Y
	5	PCL030	Post-surgery	M	78	Invasive ca with squamous differentiation	3	IIIB	NPP	Newly diagnosed	Paclitaxel+carboplatin+lapatinib	no pCR	Y
	6	PCL031	Pre-treatment	C	55	IDC	2	IIIIA	PPP	Newly diagnosed	Paclitaxel+carboplatin+lapatinib	no pCR	Y
	7	PCL031	3 weeks and 1 day post treatment	C	55	IDC	2	IIIIA	PPP	Newly diagnosed	Paclitaxel+carboplatin+lapatinib	no pCR	Y
	8	PCL031	6 weeks and 1 day post treatment	C	55	IDC	2	IIIA	PPP	Newly diagnosed	Paclitaxel+carboplatin+lapatinib	no pCR	N
	9	PCL031	9 weeks and 1 day post treatment	C	55	IDC	2	IIIA	PPP	Newly diagnosed	Paclitaxel+carboplatin+lapatinib	no pCR	N
	10	PCL031	Pre-surgery	C	55	IDC	2	IIIA	PPP	Newly diagnosed	Paclitaxel+carboplatin+lapatinib	no pCR	N
	11	PCL031	Post-surgery	C	55	IDC	2	IIIA	PPP	Newly diagnosed	Paclitaxel+carboplatin+lapatinib	no pCR	N
	12	PCL032	Pre-treatment	M	51	IDC	3	IIIB	PPP	Newly diagnosed	Paclitaxel+carboplatin+lapatinib	no pCR	Y
	13	PCL032	3 weeks and 1 day post treatment	M	51	IDC	3	IIIB	PPP	Newly diagnosed	Paclitaxel+carboplatin+lapatinib	no pCR	Y
	14	PCL032	6 weeks and 1 day post treatment	M	51	IDC	3	IIIB	PPP	Newly diagnosed	Paclitaxel+carboplatin+lapatinib	no pCR	Y
	15	PCL032	9 weeks and 1 day post treatment	M	51	IDC	3	IIIB	PPP	Newly diagnosed	Paclitaxel+carboplatin+lapatinib	no pCR	Y
	16	PCL032	Pre-surgery	M	51	IDC	3	IIIB	PPP	Newly diagnosed	Paclitaxel+carboplatin+lapatinib	no pCR	N
	17	PCL032	Post-surgery	M	51	IDC	3	IIIB	PPP	Newly diagnosed	Paclitaxel+carboplatin+lapatinib	no pCR	N
	18	PCL037	Pre-treatment	C	38	ILC	2	IIA	PPP	Newly diagnosed	Paclitaxel+carboplatin+lapatinib	no pCR	Y
	19	PCL037	3 weeks and 1 day post treatment	C	38	ILC	2	IIA	PPP	Newly diagnosed	Paclitaxel+carboplatin+lapatinib	no pCR	Y
	20	PCL037	6 weeks and 1 day post treatment	C	38	ILC	2	IIA	PPP	Newly diagnosed	Paclitaxel+carboplatin+lapatinib	no pCR	Y
	21	PCL037	9 weeks and 1 day post treatment	C	38	ILC	2	IIA	PPP	Newly diagnosed	Paclitaxel+carboplatin+lapatinib	no pCR	Y
	22	PCL037	Pre-surgery	C	38	ILC	2	IIA	PPP	Newly diagnosed	Paclitaxel+carboplatin+lapatinib	no pCR	Y
	23	PCL037	Post-surgery	C	38	ILC	2	IIA	PPP	Newly diagnosed	Paclitaxel+carboplatin+lapatinib	no pCR	Y
	24	PCL038	Pre-treatment	C	61	IDC	3	IIIA	NNP	Newly diagnosed	Paclitaxel+carboplatin+lapatinib	no pCR	Y
	25	PCL038	3 weeks and 1 day post treatment	C	61	IDC	3	IIIA	NNP	Newly diagnosed	Paclitaxel+carboplatin+lapatinib	no pCR	Y
	26	PCL038	6 weeks and 1 day post treatment	C	61	IDC	3	IIIA	NNP	Newly diagnosed	Paclitaxel+carboplatin+lapatinib	no pCR	Y
	27	PCL038	9 weeks and 1 day post treatment	C	61	IDC	3	IIIA	NNP	Newly diagnosed	Paclitaxel+carboplatin+lapatinib	no pCR	Y
	28	PCL038	Pre-surgery	C	61	IDC	3	IIIA	NNP	Newly diagnosed	Paclitaxel+carboplatin+lapatinib	no pCR	Y
