# Supplementary material for: Short-term expansion of breast circulating cancer cells predicts response to anti-cancer therapy
Source: Oncotarget. 2015 May 6;6(17):15578–93. doi: 10.18632/oncotarget.3903 (PMC4558172; doi:10.18632/oncotarget.3903)
Supplement: Supplementary file 5 [file oncotarget-06-15578-s005.xlsx]

## Sheet: Sheet1
	Supplementary Table 1D: Clinicopathological characteristics of breast cancer patients under the CES (early-stage cancer, no metastatic sites) clinical trial, including time of blood withdrawal, demographics, tumor grade and phenotype, cancer stage, type of therapy and culture status. Samples that did not form multilayered cell cluster-like structures are indicated as N (no), whereas those that fo…
	Sample	Patient ID	ID	Time point	Race	Age	Histology	Grade	TNM	ER/PR/HER2	Treatment	Cluster
	1	1	CES 001	Post-surgery	C	59	IDC	1	T1N1M0	PPN	FAC	Y
	2		CES 001	Post adjuvant chemotherapy	C	59	IDC	1	T1N1M0	PPN	FAC	Y
	3		CES 001	1 year post FAC	C	59	IDC	1	T1N1M0	PPN	FAC	Y
	4	2	CES 002	Post-surgery	C	67	IDC	2	T2N0M0	PPN	FAC	Y
	5		CES 002	Post FAC	C	67	IDC	2	T2N0M0	PPN	FAC	N
	6	3	CES 003	Post-surgery	C	60	IDC	3	T3N3M0	PPN	AC	Y
	7		CES 003	1 year post taxol	C	60	IDC	3	T3N3M0	PPN	AC	Y
	8	4	CES 004	Post-surgery	C	57	IDC	3	T1N0M0	PPP	AC	Y
	9		CES 004	1 year after surgery	C	57	IDC	3	T1N0M0	PPP	AC	N
				and adjuvant chemotherapy
	10	5	CES005	Post-surgery	C	50	IDC	2	T1N0M0	PPN	AC	N
	11		CES005	1 year post AC	C	50	IDC	2	T1N0M0	PPN	AC	Y
	12	6	CES006	Post adjuvant AC	M	49	IDC	3	T3N1M0	PPN	AC	N
	13		CES006	1 year after surgery	M	49	IDC	3	T3N1M0	PPN	AC	N
				and adjuvant chemotherapy
	14		CES006	Post paclitaxel	M	49	IDC	3	T3N1M0	PPN	AC	N
	15	7	CES008	Post adjuvant	C	44	IDC	3	cT2N1M0, ypT1N0M0	PPP	AC (neoadjuvant) followed by surgery	Y
				paclitaxel							and adjuvant paclitaxel
	16		CES008	1 year after surgery	C	44	IDC	3	cT2N1M0, ypT1N0M0	PPP	AC (neoadjuvant) followed by surgery	N
				and adjuvant chemotherapy							and adjuvant paclitaxel
	17	8	CES010	Post TCH	C	51	IDC	3	T2N1M0	PPP	Herceptin+Docetaxel+Carboplatin	N
	18	9	CES 011	Post-surgery	C	45	IDC	3	T1N0M0	PPN	AC	Y
	19	10	CES012	Post FAC	O	35	IDC	3	T2N3M0	NNN	FAC	N
	20	11	CES013	Post paclitaxel	C	49	IDC	2	T2N0M0	PPN	AC followed by paclitaxel	N
	21	12	CES014	Post paclitaxel	I	58	IDC	3	T2N0M0	NNN	AC followed by paclitaxel	N
	22	13	CES 015	Post surgery	C	62	IDC	2	T2N2M0	PNN	AC followed by paclitaxel	N
	23		CES 015	Post paclitaxel	C	62	IDC	2	T2N2M0	PNN	AC followed by paclitaxel	Y
	24	14	CES016	Post surgery	C	61	IDC	3	T1N1M0	NNN	AC followed by paclitaxel	N
	25			Post paclitaxel	C	61	IDC	3	T1N1M0	NNN	AC followed by paclitaxel	N
	26	15	CES017	Post adjuvant	C	38	IDC	1	cT2N0M0, ypT1N1micM0	PPN	Neoadjuvant AC followed by adjuvant	N
				paclitaxel							paclitaxel
	27	16	CES018	Post adjuvant	C	33	IDC	2	T2N2M0	PPN	AC followed by paclitaxel	Y
				paclitaxel
	28		CES018	1 year after surgery	C	33	IDC	2	T2N2M0	PPN	AC followed by paclitaxel	Y
				and adjuvant
				chemotherapy
	29	17	CES021	Post adjuvant	O	37	IDC	3	T2N2M0	NNN	FEC followed by docetaxel	Y
				docetaxel
	30		CES021	Post FEC	O	37	IDC	3	T2N2M0	NNN	FEC followed by docetaxel	N
	31		CES021	1 year after surgery	O	37	IDC	3	T2N2M0	NNN	FEC followed by docetaxel	Y
				and adjuvant
				chemotherapy
	32	18	CES022	1 year after surgery	C	46	IDC	3	T2N0M0	NNN	AC followed by paclitaxel	Y
				and adjuvant
				chemotherapy
	33	19	CES023	Post-surgery	I	35	IDC	3	T2N1M0	PPN	AC followed by paclitaxel	Y
	34	20	CES024	Post-surgery	O	44	IDC	2	T2N0M0	PPN	FEC followed by docetaxel	N
	35		CES024	Post adjuvant	O	44	IDC	2	T2N0M0	PPN	FEC followed by docetaxel	N
				chemotherapy
	36	21	CES025	Post-surgery	M	50	IDC	1	T2N1M0	PPN	AC followed by paclitaxel	N
	37		CES025	1 year after surgery	M	50	IDC	1	T2N1M0	PPN	AC followed by paclitaxel	Y
				and adjuvant
				chemotherapy
	38	22	CES026	Post-surgery	M	49	IDC	3	T1N0M0	NNP	AC followed by herceptin	Y
	39	23	CES027	Post-surgery	M	45	IDC	2	T2N2M0	PPN	AC followed by paclitaxel	Y
	40		CES027	Post AC	M	45	IDC	2	T2N2M0	PPN	AC followed by paclitaxel	N
	41		CES027	Post paclitaxel	M	45	IDC	2	T2N2M0	PPN	AC followed by paclitaxel	N
	42	24	CES028	Post paclitaxel	C	44	IDC	2	cT2N0M0, ypT1N2M0	PPN	Neoadjuvant AC followed by adjuvant	N
											paclitaxel
	43	25	CES029	Post-surgery	C	46	IDC	3	T1N0M0	NNN	TC	N
	44		CES029	Post TC	C	46	IDC	3	T1N0M0	NNN	TC	N
	45	26	CES030	Post-surgery	C	67	IDC	2	T3N2M0	PPN	AC followed by paclitaxel	Y
	46		CES030	Post adjuvant	C	67	IDC	2	T3N2M0	PPN	AC followed by paclitaxel	N
				chemotherapy
	47	27	CES031	Post-surgery	C	41	IDC	2	T1N1M0	PPP	TC	N
	48		CES031	Post-TCH	C	41	IDC	2	T1N1M0	PPP	TC	Y
	49	28	CES033	Post-surgery	M	56	IDC	2	T1N1M0	PPN	AC followed by paclitaxel	N
	50	29	CES034	Post-surgery	C	51	IDC	2	T1N0M0	PPN	AC followed by paclitaxel	Y
	51	30	CES035	Post AC	C	38	IDC	3	cT2N0M0, ypT0N0M0	NNP	AC	N
	52	31	CES036	Post-surgery	C	35	IDC	3	T1N1M0	PPN	Neoadjuvant AC followed by adjuvant	N
											paclitaxel
	53	32	CES037	Post-surgery	C	44	IDC	2	T1N0M0	PPN	TC	N
